# Supplementary material for: Unintentional Injury Burden in Hong Kong: Results from a Representative Population-Based Survey
Source: Int J Environ Res Public Health. 2021 Aug 21;18(16):8826. doi: 10.3390/ijerph18168826 (PMC8392553; doi:10.3390/ijerph18168826)
Supplement: Supplementary file 1 [file ijerph-18-08826-s001.zip]

Archive with 1 entries (1 files):
- ijerph-1253853-supplementary.pdf
